# Supplementary material for: Efficient adaptive feature aggregation network for low-light image enhancement
Source: PLoS One. 2022 Aug 23;17(8):e0272398. doi: 10.1371/journal.pone.0272398 (PMC9398031; doi:10.1371/journal.pone.0272398)
Supplement: S1 File — (ZIP) [file pone.0272398.s001.zip]

Archive with 1 entries (1 files):
- https_github.comweichen582RetinexNetblobmasterLICENSE.pdf
